# Supplementary material for: Hydrogel Vehicles for Enteric-Coated Pantoprazole Minitablets: Impact of Polymer Type on Rheology and Drug Release
Source: Gels. 2026 Jun 11;12(6):526. doi: 10.3390/gels12060526 (PMC13297835; doi:10.3390/gels12060526)
Supplement: Supplementary file 1 [file gels-12-00526-s001.zip]

Archive with 1 entries (1 files):
- gels-4350401-supplementary.pdf
